# Supplementary material for: Correction: The ESCRT-III machinery participates in the production of extracellular vesicles and protein export during Plasmodium falciparum infection
Source: PLoS Pathog. 2025 Oct 22;21(10):e1013606. doi: 10.1371/journal.ppat.1013606 (PMC12543181; doi:10.1371/journal.ppat.1013606)
Supplement: S1 Data — (XLSX) [file ppat.1013606.s001.xlsx]

## Sheet: Fig 3C
	Buds per GUV
Condition	1	2	3	4	5	6	7	8	9	10
Buffer	5	4	8	4	7	8	7	5	5	3
PfVps32	2	3	4	3	5	5	6	6	2	2
PfVps60	8	4	5	5	2	4	7	8	6	2
PfBro1	6	8	8	6	6	2	9	8	7	3
PfBro1+PfVps32	25	16	20	22	28	27	26	32	25	26
PfBro1+PfVps60	28	38	36	32	30	38	40	46	49	39

## Sheet: Fig 3D
			Bud size (µm)
		GUV	+PfBro1	+PfBro1+PfVps32	+PfBro1+PfVps60
		1	2.43	1.13	1.94
		2	1.5	1.3	0.89
		3	0.7	2.46	1.13
		4	0.55	1.36	1.26
		5	1.36	2.8	1.06
		6	2.69	2.8	0.81
		7	3.5	2.57	0.82
		8	4.258	2.23	1.76
		9	2.42	2.12	1.1
		10	2.29	2	0.81
		11	2.9	1.96	0.81
		12	2.94	1.96	0.81
		13	2.44	1.87	1.25
		14	2.74	1.86	0.76
		15	2.44	1.86	0.62
		16		1.86	1.04
		17		1.83	1.12
		18		1.82	0.87
		19		1.77	0.75
		20		1.66	0.69
		21		1.64	2.01
		22		1.62	2.5
		23		1.61	2.41
		24		1.58	2.07
		25		1.58	1.81
		26		1.58	1.3
		27		1.56	1.66
		28		1.5	1.57
		29		1.47	1.4
		30		1.46	1.52
		31		1.44	1.6
		32		1.39	1.93
		33		1.38	1.62
		34		1.23	2.2
		35		1.23	2.65
		36		1.22	1.69
		37		1.14	2.06
		38		1.1	2.83
		39		1.07	1.29
		40		1.04	2.49
		41		1.02	1.31
		42		1	1.69
		43		0.84	0.64
		44		0.84	1.16
		45		0.82	1.99
		46		0.72	1.62
		47		0.72	1.86
		48		0.71	1.47
		49		0.71	1.56
		50		0.67	1.44
		51		0.53	1.1
		52		0.31	1.83
		53		0.31	0.67
		54			1.23
		55			0.87
		56			1.07
		57			0.98
		58			1.41
		59			1.41
		60			0.92
		61			0.49
		62			0.64
		63			0.45
		64			0.39
		65			0.98
		66			1.03
		67			0.9
		68			1.13
		69			1.24
		70			1.42
		71			0.65
		72			1.12
		73			0.77
		74			1.01
		75			0.71
		76			1.01
		77			0.65
		78			0.72
		79			1.09
		80			0.82
		81			1.1
		82			0.89
		83			1.01
		84			1.07
		85			0.95
		86			0.92
		87			0.71
		88			0.87
		89			0.77
		90			1.07
		91			1
		92			0.77
		93			1.69

## Sheet: Fig 5B
	Condition	Injected GUVs	Mean	SD
	Buffer	3	0	0
	PfVps32	3	0	0
	PfVps60	3	0	0
	PfBro1	3	0	0
	PfBro1+PfVps32	3	4	1
	PfBro1+PfVps60	3	0	0
	Mean: mean number of buds formed after injection

## Sheet: Fig 6C
		WT 3D7 (rings newly formed)							KO PfVps60 (rings newly formed)
	hpi	R1	R2	R3	R4	R5		hpi	R1	R2	R3	R4	R5
	40	0	0	0	0	0		40	0	0	0	0	0
	42	1.24	2.36	1.29	2.58	3.14		42	0.98	1.12	1.35	1.41	0.97
	44	3.25	4.12	2.98	3.66	5.14		44	2.98	4.21	1.92	3.87	2.3
	46	5.23	4.26	2.23	3.69	4.12		46	4.28	5.69	6.12	4.12	3.97
	48	12.7	14.09	8.19	16.17	12.87		48	5.35	7.28	8.17	6.79	7.89
	50	18.57	18.63	22.35	21.47	24.36		50	12.87	12.97	17.84	11.45	12.3
	52	33.57	34.37	36.57	35.37	36.28		52	27.45	24.69	28.47	31.59	20.1
	54	50.27	50.32	54.47	58.04	58.23		54	37.69	31.23	27.81	28.91	34.69
	56	64.8	67.4	68.24	72.36	69.57		56	54.69	57.41	59.31	51.74	51.23
	60	78.96	79.78	81.89	85.31	82.33		60	61.45	62.39	61.25	66.23	64.71
	64	79.44	92.32	85.46	94.32	93.17		64	81.25	84.79	82.14	78.56	71.99
	74	100	100	100	100	100		74	100	100	100	100	100
	R= biological replicate

## Sheet: Fig 6E
	Count rate (kcps)
Replicate	WT 3D7	KO PfVps60
1	615.1	211.2
2	618.3	204.1
3	619.9	229.8
4	914.2	145.9
5	910.7	168.7
6	945.6	147
7	727.7	501.6
8	725	472.8
9	751.8	490.6

## Sheet: Fig 6F
	Log Size (d.nm)	KO PfVps60	WT 3D7
	0.4	0	0
	0.463	0	0
	0.536	0	0
	0.621	0	0
	0.719	0	0
	0.833	0	0
	0.965	0	0
	1.12	0	0
	1.29	0	0
	1.5	0	0
	1.74	0	0
	2.01	0	0
	2.33	0	0
	2.7	0	0
	3.12	0	0
	3.62	0	0
	4.19	0	0
	4.85	0	0
	5.61	0	0
	6.5	0	0
	7.53	0	0
	8.72	0	0
	10.1	0	0
	11.7	0	0
	13.5	0	0
	15.7	0	0
	18.2	0	0
	21	0	0
	24.4	0	0
	28.2	0	0
	32.7	0	0
	37.8	0	0.0151
	43.8	0	0.631
	50.7	0	2.07
	58.8	0.66	4.23
	68.1	2.38	6.78
	78.8	4.87	9.29
	91.3	7.49	11.3
	106	9.48	12.4
	122	10.3	12.6
	142	9.84	11.6
	164	8.22	9.87
	190	5.93	7.55
	220	3.6	5.1
	255	1.77	2.89
	295	0.8	1.24
	342	0.785	0.3
	396	1.55	0
	459	2.73	0
	531	3.88	0
	615	4.61	0
	712	4.67	0
	825	4.04	0
	955	2.92	0
	1110	1.64	0
	1280	0.591	0
	1480	0.0487	0
	1720	0	0
	1990	0	0
	2300	0	0
	2670	0	0
	3090	0	0.0105
	3580	0	0.132
	4150	0.638	0.367
	4800	2.19	0.657
	5560	4.34	0.911
	6440	0	0
	7460	0	0
	8630	0	0
